# Supplementary material for: Integrated multi-omics of the gastrointestinal microbiome and ruminant host reveals metabolic adaptation underlying early life development
Source: Microbiome. 2022 Dec 12;10:222. doi: 10.1186/s40168-022-01396-8 (PMC9743514; doi:10.1186/s40168-022-01396-8)
Supplement: Supplementary file 3 — Additional file 2: Table S1. Summary of RNA-seq data from liver tissue of sika deer among the three stages. Table S2. Enrichment analysis at KEGG level 3 of up regulated DEGs in liver among the three stages. [file 40168_2022_1396_MOESM2_ESM.xlsx]

## Sheet: Table S1
Table S1. Summary of RNA-seq data from liver tissue of sika deer among the three stages
Sample ID	Group	No. of raw reads	Raw data (bp)	No. of clean reads	Clean data (bp)	Mappting ratio
Sika deer 1	Day 1	55036544	8255481600	53796326	7839122025	0.772
Sika deer 2	Day 1	51273640	7691046000	50034312	7281372684	0.72
Sika deer 3	Day 1	41817670	6272650500	52038176	7582516998	0.847
Sika deer 4	Day 1	53085256	7962788400	40452500	5854461730	0.625
Sika deer 5	Day 1	55050970	8257645500	53517776	7778786426	0.784
Sika deer 6	Day 42	45938912	6890836800	51665558	7527431272	0.825
Sika deer 7	Day 42	42853748	6428062200	43804190	6308642948	0.81
Sika deer 8	Day 42	51359284	7703892600	49953702	7279500550	0.818
Sika deer 9	Day 42	51466872	7720030800	50101866	7296855952	0.827
Sika deer 10	Day 42	56240536	8436080400	54826946	7990919026	0.788
Sika deer 11	Day 70	41715520	6257328000	40538294	5906734300	0.846
Sika deer 12	Day 70	52230284	7834542600	50850572	7409777846	0.842
Sika deer 13	Day 70	48792372	7318855800	46634406	6749075797	0.836
Sika deer 14	Day 70	53526920	8029038000	41697786	6078751566	0.84
Sika deer 15	Day 70	43398510	6509776500	41943594	6094583271	0.831

## Sheet: Table S2 (Day 70 VS Day 42)
Table S2. Enrichment analysis at KEGG level 3 of up regulated DEGs in liver among the three stages (Day 70 vs Day 42)
Pathways	Input number	Background number	Corrected P-Value	Input
Metabolic pathways	138	1505	3.73526e-17	GSR|PCCB|PCCA|GANAB|DHTKD1|MOCS2|P4HA1|PI4K2B|DMGDH|HIBADH|ENOSF1|TAT|AHCYL1|ACAA2|ATP6AP1|SPTLC1|GOT2|NADK2|PYGM|ETNK2|GNPDA1|IDH1|ENTPD8|AMACR|EHHADH|MAN1A1|SHMT1|HOGA1|SC5D|ACSL6|ETNPPL|ECHS1|DBT|NIT2|GGCX|NSDHL|ALDH3A1|ACO1|GAPDH|NMRK1|SORD|ACADL|RGN|PANK1|GLDC|XDH|CMAS|GATM|UGP2|KYAT1|PGK1|ITPK1|DLD|UAP1|PGM1|MAN2A1|DDC|ADSSL1|MCCC2|MCCC1|HACD3|ALDH4A1|TKFC|CPS1|ATP6V0A1|NADK|PTDSS1|EPHX2|AC…
Carbon metabolism	25	119	2.12486e-08	PCCB|PCCA|GAPDH|CAT|ALDOA|GLUD1|RGN|GLDC|PFKM|GOT2|PGK1|PDHA1|DLD|IDH1|SUCLG2|ALDH6A1|ACO1|EHHADH|SHMT1|TKFC|PSAT1|ECHS1|HAO1|SDHC|CPS1
Lysosome	23	127	9.25948e-07	GNS|LITAF|AP3M1|LAPTM5|HGSNAT|CLTC|SUMF1|ATP6AP1|NPC2|AP3D1|LIPA|MFSD8|TPP1|CTSB|CTSC|GGA2|LAMP2|LAMP1|SLC17A5|GM2A|CD164|ATP6V0A1|M6PR
Valine, leucine and isoleucine degradation	15	55	2.78827e-06	HMGCS2|ACAA2|PCCB|AUH|PCCA|DLD|MCCC2|ECHS1|ALDH6A1|HADHB|ALDH7A1|HIBADH|EHHADH|DBT|MCCC1
Peroxisome	16	82	4.1688e-05	CRAT|EPHX2|PEX5|ACSL6|IDH1|DAO|BAAT|PEX3|CAT|NUDT12|AMACR|HAO1|ABCD3|XDH|EHHADH|SLC27A2
Glyoxylate and dicarboxylate metabolism	10	32	0.000116347	HOGA1|DLD|PCCB|GLDC|PCCA|AFMID|CAT|ACO1|HAO1|SHMT1
Tryptophan metabolism	12	50	0.000116347	KYNU|DLD|KMO|AFMID|CAT|DHTKD1|ECHS1|TPH1|ALDH7A1|DDC|KYAT1|EHHADH
Propanoate metabolism	9	34	0.000938179	ECHS1|PCCB|PCCA|DLD|SUCLG2|ACSS3|ALDH6A1|EHHADH|DBT
Mitophagy - animal	12	66	0.00105198	TAX1BP1|SQSTM1|USP8|ULK1|BNIP3L|BCL2L13|CALCOCO2|NBR1|MFN2|MFN1|USP30|TP53
HIF-1 signaling pathway	15	114	0.00265214	PDHA1|STAT3|TFRC|ARNT|MKNK2|MKNK1|GAPDH|IL6R|AKT2|ALDOA|PFKM|MAPK1|IFNGR2|EIF4E|PGK1
Toxoplasmosis	15	114	0.00265214	ITGB1|STAT3|CASP3|STAT1|AKT2|CASP8|MAP2K3|LDLR|MAPK1|IFNGR2|JAK1|TRAF6|GNAI2|IRAK4|GNAI1
Biosynthesis of amino acids	12	76	0.00265214	TAT|MAT2A|GOT2|IDH1|GAPDH|PSAT1|ACO1|PFKM|ALDOA|CPS1|SHMT1|PGK1
Endocytosis	24	258	0.00390019	USP8|EHD3|SNX6|SNX5|SNX4|IST1|ARFGAP2|ARFGAP3|CLTC|EPS15|SPG20|TFRC|VTA1|RAB5A|TRAF6|LDLR|AP2A1|ARFGEF1|VPS4B|FGFR4|FGFR2|CAPZA2|CAPZA1|VPS35
Hepatitis B	18	167	0.00457332	YWHAZ|STAT6|SLC10A1|DDX3X|CASP3|STAT1|ATP6AP1|CASP8|MAP2K3|AKT2|MAPK1|TP53|JAK1|TRAF6|STAT3|DDB1|IRAK4|STAT2
Fatty acid metabolism	10	60	0.0048533	CPT1A|HACD3|ACAA2|HADHB|EHHADH|CPT2|ACSL6|ECHS1|FADS2|ACADL
Fatty acid degradation	9	49	0.0048533	CPT1A|ACAA2|HADHB|EHHADH|CPT2|ACSL6|ECHS1|ALDH7A1|ACADL
Cysteine and methionine metabolism	9	49	0.0048533	TAT|AHCYL1|ENOPH1|PSAT1|KYAT1|GOT2|MAT2A|AHCY|MTAP
Proteoglycans in cancer	20	203	0.0048533	ITGB1|ERBB3|TIMP3|CASP3|STAT3|SDC1|ROCK1|RDX|FRS2|CTNNB1|PXN|AKT2|MAPK1|PRKACA|TP53|PPP1CB|IGF2|LUM|KDR|PPP1CC
Cholesterol metabolism	9	50	0.00516033	LIPA|LRP1|SCARB1|ABCB11|VAPB|NPC2|LDLR|MYLIP|VDAC2
Bacterial invasion of epithelial cells	11	76	0.00599278	ITGB1|SHC1|CTNNA1|CTNNB1|PXN|CLTC|CDH1|CRK|SEPT11|ELMO1|SEPT2
Glycolysis / Gluconeogenesis	10	69	0.00936373	PDHA1|DLD|ALDH3A1|PGM1|GAPDH|PFKM|ALDH7A1|ALDOA|GALM|PGK1
Insulin signaling pathway	15	140	0.00936373	PPP1CB|CALM3|PRKAB1|MKNK2|MKNK1|PTPRF|AKT2|MAPK1|PRKACA|FLOT2|EIF4E|CRK|PYGM|SHC1|PPP1CC
Protein export	6	24	0.00936373	SRP54|SPCS2|SRPRA|OXA1L|SEC62|SRP72
Leukocyte transendothelial migration	13	111	0.00936373	ITGB1|ACTN1|ITGB2|CDH5|ROCK1|CTNNB1|PXN|CTNND1|CLDN1|GNAI2|CTNNA1|F11R|GNAI1
Tuberculosis	18	188	0.00936373	MRC1|ATP6V0A1|ITGB2|RAB5A|CASP3|STAT1|HSPA9|ATP6AP1|CASP8|AKT2|MAPK1|LAMP1|LAMP2|IFNGR2|JAK1|TRAF6|IRAK4|CALM3
Ferroptosis	8	46	0.00967596	TP53|SLC40A1|NCOA4|ACSL6|SLC39A8|TFRC|PCBP2|VDAC2
Viral carcinogenesis	20	223	0.00967596	DLG1|YWHAZ|HDAC3|SNW1|DDX3X|CASP3|RBL2|STAT3|UBE3A|ACTN1|CASP8|PXN|MAPK1|PRKACA|TP53|JAK1|HNRNPK|LYN|DDB1|YWHAE
Hepatitis C	16	159	0.00992839	YWHAZ|STAT3|CASP3|STAT1|SCARB1|AKT2|CASP8|CTNNB1|LDLR|MAPK1|TP53|JAK1|TRAF6|CLDN1|STAT2|YWHAE
Glycine, serine and threonine metabolism	8	49	0.0126863	DLD|GLDC|DAO|PSAT1|GATM|DMGDH|ALDH7A1|SHMT1
Lysine degradation	9	63	0.0142897	COLGALT2|BBOX1|PLOD1|DLD|DHTKD1|ECHS1|ALDH7A1|SETD3|EHHADH
beta-Alanine metabolism	7	39	0.0142897	DPYD|ALDH3A1|ECHS1|ALDH6A1|ALDH7A1|GADL1|EHHADH
Pertussis	10	77	0.0142897	ITGB1|ITGB2|CALM3|TRAF6|MAPK1|IRAK4|GNAI1|GNAI2|C5|CASP3
NOD-like receptor signaling pathway	16	168	0.0142897	STAT2|STAT1|ANTXR2|CTSB|MFN1|CASP8|NAMPT|TRAF6|MFN2|ATG12|MAPK1|JAK1|TXNIP|HSP90AA1|VDAC2|IRAK4
Spliceosome	14	137	0.0146096	SNW1|SRSF1|SRSF3|PPIL1|HNRNPA3|SF3B1|HNRNPU|WBP11|SLU7|PRPF8|HNRNPK|DHX15|RBMX|TRA2A
Alanine, aspartate and glutamate metabolism	7	40	0.0146468	NIT2|ALDH4A1|GLUD1|GOT2|ADSSL1|CPS1|GLS2
RNA transport	16	170	0.0146468	NMD3|NUP54|SRRM1|EIF3A|EEF1A2|PHAX|PABPC1|EIF5|SENP2|EIF4G2|PNN|EIF4E|CYFIP2|SUMO3|THOC5|EIF4A2
Citrate cycle (TCA cycle)	6	30	0.0165216	PDHA1|DLD|IDH1|SUCLG2|ACO1|SDHC
EGFR tyrosine kinase inhibitor resistance	10	82	0.0184267	ERBB3|STAT3|SHC1|IL6R|AKT2|MAPK1|JAK1|EIF4E|FGFR2|KDR
Rap1 signaling pathway	18	211	0.0197106	ITGB1|MAP2K3|ITGB2|CALM3|GNAI2|CSF1R|CTNNB1|F2R|AKT2|MAPK1|NGFR|CTNND1|CDH1|CRK|FGFR4|FGFR2|KDR|GNAI1
Nicotinate and nicotinamide metabolism	6	33	0.0232825	NADK|NAMPT|NMRK1|NUDT12|NADK2|NT5C2
Adherens junction	9	72	0.0233992	ACTN1|LMO7|CTNNB1|PTPRF|MAPK1|CTNND1|CDH1|PTPRM|CTNNA1
Th17 cell differentiation	11	105	0.0295351	STAT6|STAT3|STAT1|RORC|IL6R|AHR|MAPK1|IFNGR2|JAK1|HSP90AA1|IL1R1
Arginine and proline metabolism	7	49	0.0325637	HOGA1|ALDH4A1|DAO|GATM|P4HA1|ALDH7A1|GOT2
MAPK signaling pathway	22	299	0.0330143	MKNK2|MKNK1|MAP2K3|AKT2|NGFR|CRK|IL1R1|PPM1B|PPM1A|CSF1R|MAPK1|DUSP6|IRAK4|IGF2|ERBB3|TRAF6|FGFR4|FGFR2|TP53|CASP3|PRKACA|KDR

## Sheet: Table S2 (Day 70 VS Day 1)
Table S2. Enrichment analysis at KEGG level 3 of up regulated DEGs in liver among the three stages (Day 70 vs Day 1)
Pathways	Input number	Background number	Corrected P-Value	Input
Metabolic pathways	55	1505	9.95493e-16	PIGV|AKR1D1|SMS|NMRK1|CAT|SC5D|DMGDH|ALDH1A2|ST6GALNAC6|HIBADH|GCDH|GYG2|PANK1|PANK3|ECHS1|SELENBP1|MGAM|PDE3B|AMDHD1|PFKM|RGN|ETNK2|KYAT1|ENOSF1|FDFT1|HSD11B1|HMGCS2|PLPP2|UPP2|CRYL1|AUH|SORD|TPH1|MVD|ALDH9A1|ACADSB|GALM|ADSSL1|EHHADH|ACMSD|SHMT1|DHCR24|PIK3C2G|HOGA1|HACD3|GALNT15|ACOX2|CEPT1|TKFC|ETNPPL|PSAT1|CA3|GUCY1B3|HAO1|GLS2
Tryptophan metabolism	8	50	6.45934e-06	TPH1|CAT|ECHS1|ALDH9A1|KYAT1|EHHADH|ACMSD|GCDH
Valine, leucine and isoleucine degradation	7	55	0.000117422	HMGCS2|AUH|ECHS1|ALDH9A1|ACADSB|HIBADH|EHHADH
Carbon metabolism	9	119	0.000165544	TKFC|CAT|PSAT1|ECHS1|PFKM|SHMT1|HAO1|EHHADH|RGN
Lysine degradation	6	63	0.00178087	COLGALT2|BBOX1|ECHS1|ALDH9A1|EHHADH|GCDH
Fatty acid degradation	5	49	0.00480729	ECHS1|EHHADH|GCDH|ACADSB|ALDH9A1
Peroxisome	6	82	0.00496067	ACOX2|CAT|DECR2|HAO1|EHHADH|SLC27A2
Glyoxylate and dicarboxylate metabolism	4	32	0.00837276	HOGA1|HAO1|SHMT1|CAT
Fructose and mannose metabolism	4	34	0.00919059	SORD|PFKM|ENOSF1|TKFC
beta-Alanine metabolism	4	39	0.013332	EHHADH|SMS|ALDH9A1|ECHS1
Steroid biosynthesis	3	19	0.0190856	SC5D|FDFT1|DHCR24
Butanoate metabolism	3	30	0.0430383	ECHS1|HMGCS2|EHHADH
Fatty acid metabolism	4	60	0.0490778	ECHS1|HACD3|EHHADH|ACADSB
