# Supplementary material for: Integrated multi-omics of the gastrointestinal microbiome and ruminant host reveals metabolic adaptation underlying early life development
Source: Microbiome. 2022 Dec 12;10:222. doi: 10.1186/s40168-022-01396-8 (PMC9743514; doi:10.1186/s40168-022-01396-8)
Supplement: Supplementary file 4 — Additional file 3: Table S3. Sequencing data of the 75 GIT samples of sika deer among the three stages. Table S4. The significantly changed metabolic pathways at KEGG level 1 in five GIT regions among the three time points. Table S5. The significantly changed metabolic pathways at KEGG level 3 in the rumen and colon among the three time points. Table S6. Enrichment analysis of the increased KOs in the rumen and colon microbiota between the comparison of Day 70 vs Day 1. [file 40168_2022_1396_MOESM3_ESM.xlsx]

## Sheet: Table S3
Table S3. Sequencing data of the 75 GIT samples of sika deer among the three stages
Sample ID	Group	No. of raw reads	Total bases of raw reads (bp)	No. of clean reads	Total bases of clean reads (bp)
Rumen 1	Day 1	43424209	6513631350	7025968	986758426
Rumen 2	Day 1	46464455	6969668250	29231232	4027537203
Rumen 3	Day 1	49403670	7410550500	940090	130424863
Rumen 4	Day 1	45799346	6869901900	22756182	3130183964
Rumen 5	Day 1	45183477	6777521550	3945156	549044533
Rumen 6	Day 42	47462875	7119431250	35617392	4925868599
Rumen 7	Day 42	48299919	7244987850	34120292	4712922572
Rumen 8	Day 42	51504655	7725698250	34374854	4702575369
Rumen 9	Day 42	49622990	7443448500	36534332	5000900197
Rumen 10	Day 42	44119296	6617894400	34203788	4718740068
Rumen 11	Day 70	42247951	6337192650	34193086	4758877766
Rumen 12	Day 70	43780419	6567062850	21648360	2933915943
Rumen 13	Day 70	43666527	6549979050	33320474	4559013408
Rumen 14	Day 70	44025264	6603789600	29547690	4094682825
Rumen 15	Day 70	91823438	13773515700	32566534	4489881118
Jejunum 1	Day 1	125401306	18810195900	284072	40965554
Jejunum 2	Day 1	123028512	18454276800	292592	41870649
Jejunum 3	Day 1	121344215	18201632250	365784	52330501
Jejunum 4	Day 1	116439695	17465954250	322866	46076792
Jejunum 5	Day 1	115089217	17263382550	512866	73492194
Jejunum 6	Day 42	107041970	16056295500	353546	50402268
Jejunum 7	Day 42	103232729	15484909350	471860	66664991
Jejunum 8	Day 42	108412972	16261945800	299398	42807074
Jejunum 9	Day 42	118057356	17708603400	151550	21208630
Jejunum 10	Day 42	108473855	16271078250	226008	32312098
Jejunum 11	Day 70	99245180	14886777000	529900	76203564
Jejunum 12	Day 70	105350583	15802587450	546576	78728072
Jejunum 13	Day 70	107422682	16113402300	3868994	563903365
Jejunum 14	Day 70	108421332	16263199800	23408810	3423811259
Jejunum 15	Day 70	118726131	17808919650	32095598	4713364534
Ileum 1	Day 1	124020841	18603126150	564400	81535130
Ileum 2	Day 1	119359481	17903922150	274846	39820045
Ileum 3	Day 1	118351860	17752779000	257990	36536698
Ileum 4	Day 1	125031909	18754786350	213388	30834026
Ileum 5	Day 1	121755536	18263330400	1201056	174859530
Ileum 6	Day 42	118246203	17736930450	1775728	255749356
Ileum 7	Day 42	118470822	17770623300	55045578	7994447029
Ileum 8	Day 42	105787817	15868172550	1623440	233468938
Ileum 9	Day 42	95146498	14271974700	1197166	173699554
Ileum 10	Day 42	108351997	16252799550	890606	128606642
Ileum 11	Day 70	114741106	17211165900	926224	134785154
Ileum 12	Day 70	114624362	17193654300	22908756	3338527895
Ileum 13	Day 70	118171383	17725707450	1374624	199180063
Ileum 14	Day 70	104963809	15744571350	1121008	160462350
Ileum 15	Day 70	84447689	12667153350	900634	129133000
Cecum 1	Day 1	61067631	9160144650	50792738	7510278832
Cecum 2	Day 1	79278715	11891807250	29355082	4361425961
Cecum 3	Day 1	81622277	12243341550	26474294	3891277940
Cecum 4	Day 1	83233432	12485014800	41569484	6150390075
Cecum 5	Day 1	79520866	11928129900	15714282	2313072215
Cecum 6	Day 42	47730387	7159558050	28292402	4180392211
Cecum 7	Day 42	42356114	6353417100	22820900	3369135749
Cecum 8	Day 42	40104540	6015681000	19163884	2799854673
Cecum 9	Day 42	44820922	6723138300	26306586	3880460580
Cecum 10	Day 42	46257410	6938611500	32162014	4738836981
Cecum 11	Day 70	56373661	8456049150	24125380	3513714816
Cecum 12	Day 70	61607966	9241194900	43481310	6413476391
Cecum 13	Day 70	57408515	8611277250	28145402	4161108043
Cecum 14	Day 70	52429750	7864462500	38760184	5703925717
Cecum 15	Day 70	50009593	7501438950	23888362	3478850921
Colon 1	Day 1	53510101	8026515150	38138362	5671909233
Colon 2	Day 1	83652667	12547900050	34892398	5180884204
Colon 3	Day 1	82942581	12441387150	595202	86879946
Colon 4	Day 1	50152228	7522834200	23133838	3415827073
Colon 5	Day 1	59693678	8954051700	15168388	2241516889
Colon 6	Day 42	62405002	9360750300	36591960	5427157793
Colon 7	Day 42	50898714	7634807100	31608572	4687135247
Colon 8	Day 42	81005865	12150879750	16890500	2467074096
Colon 9	Day 42	78511378	11776706700	33966502	4997292868
Colon 10	Day 42	59545801	8931870150	12945298	1896979074
Colon 11	Day 70	64089580	9613437000	25818090	3812168566
Colon 12	Day 70	51238570	7685785500	40407916	5982489821
Colon 13	Day 70	48598430	7289764500	21466834	3165222956
Colon 14	Day 70	58106320	8715948000	11012884	1607008485
Colon 15	Day 70	56653127	8497969050	16664414	2440240390

## Sheet: Table S3 (Assembly)
Table S3. Assembly of the shot-gun sequencing data of 75 GIT samples
Sample ID	No. of contigs	Total contig length (bp)	Largest length (bp)	Average length (bp)	Contig N50 (bp)	Contig N90 (bp)
Rumen (Day 1)	35632	89186877	598175	2502	11340	745
Rumen (Day 42)	1054791	1469999050	434920	1393	1723	617
Rumen (Day 70)	580070	536208665	101326	924	902	545
Jejunum (Day 1, Day 42 and Day 70)	375411	471830107	151862	1256	1446	583
Ileum (Day 1, Day 42 and Day 70)	564262	721553979	526930	1278	1502	587
Cecum (Day 1)	62205	176961971	430848	2844	13630	798
Cecum (Day 42)	286481	360209283	287058	1257	1437	578
Cecum (Day 70)	210879	230816320	245648	1094	1102	558
Colon (Day 1)	52900	141379357	430848	2672	9090	802
Colon (Day 42)	286442	360251797	287058	1257	1437	578
Colon (Day 70)	249294	266694713	256740	1069	1091	559
Non-redundant gene catalog	4054139	5463997761	598036	1347	1617	604

## Sheet: Table S4 (Rumen)
Table S4. The significantly changed metabolic pathways at KEGG level 1 in five GIT regions among the three time points (rumen)
KEGG level 1	Mean relative abundance of Day 1	Mean relative abundance of Day 42	Mean relative abundance of Day 70	Corrected P value (Day 42 vs Day 1)	Corrected P value (Day 70 vs Day 42)	Corrected P value (Day 70 vs Day 1)
Metabolism	0.475454	0.334412	0.284511	0.0146229	0.0365573	0.0182787
Genetic Information Processing	0.168766	0.117572	0.102233	0.0146229	0.0365573	0.0182787
Environmental Information Processing	0.189379	0.0497497	0.0451621	0.0146229	0.143672	0.0182787
Cellular Processes	0.0352393	0.0126135	0.0148568	0.0146229	0.143672	0.0182787

## Sheet: Table S4 (Jejunum)
Table S4. The significantly changed metabolic pathways at KEGG level 1 in five GIT regions among the three time points (jejunum)
KEGG level 1	Mean relative abundance of Day 1	Mean relative abundance of Day 42	Mean relative abundance of Day 70	Corrected P value (Day 42 vs Day 1)	Corrected P value (Day 70 vs Day 42)	Corrected P value (Day 70 vs Day 1)
Metabolism	0.548253	0.358972	0.158376	0.180308	0.0431435	0.0243716
Genetic Information Processing	0.150265	0.133481	0.0663924	0.530869	0.0431435	0.0243716
Environmental Information Processing	0.141689	0.100367	0.045568	0.484074	0.0431435	0.0243716
Cellular Processes	0.0189863	0.016816	0.00831266	0.484074	0.0550708	0.0323576

## Sheet: Table S4 (Ileum)
Table S4. The significantly changed metabolic pathways at KEGG level 1 in five GIT regions among the three time points (ileum)
KEGG level 1	Mean relative abundance of Day 1	Mean relative abundance of Day 42	Mean relative abundance of Day 70	Corrected P value (Day 42 vs Day 1)	Corrected P value (Day 70 vs Day 42)	Corrected P value (Day 70 vs Day 1)
Metabolism	0.403845	0.338839	0.190445	0.59254	0.0721234	0.0431435
Genetic Information Processing	0.164655	0.153654	0.0817446	1	0.0721234	0.0431435
Environmental Information Processing	0.152958	0.124072	0.0649792	0.59254	0.0721234	0.0431435

## Sheet: Table S4 (Cecum)
Table S4. The significantly changed metabolic pathways at KEGG level 1 in five GIT regions among the three time points (cecum)
KEGG level 1	Mean relative abundance of Day 1	Mean relative abundance of Day 42	Mean relative abundance of Day 70	Corrected P value (Day 42 vs Day 1)	Corrected P value (Day 70 vs Day 42)	Corrected P value (Day 70 vs Day 1)
Metabolism	0.391297	0.328921	0.307282	0.0647152	0.189386	0.0365573
Environmental Information Processing	0.124687	0.0642154	0.0613296	0.0734277	0.676103	0.0365573
Organismal Systems	0.00555907	0.00568826	0.006694	0.676103	0.180308	0.0431435

## Sheet: Table S4 (Colon)
Table S4. The significantly changed metabolic pathways at KEGG level 1 in five GIT regions among the three time points (colon)
KEGG level 1	Mean relative abundance of Day 1	Mean relative abundance of Day 42	Mean relative abundance of Day 70	Corrected P value (Day 42 vs Day 1)	Corrected P value (Day 70 vs Day 42)	Corrected P value (Day 70 vs Day 1)
Metabolism	0.376531	0.307266	0.292472	0.0121858	0.403395	0.0365573
Environmental Information Processing	0.101876	0.0623676	0.0528604	0.0601028	0.0946929	0.0365573

## Sheet: Table S5 (Rumen)
Table S5. The significantly changed metabolic pathways at KEGG level 3 in the rumen and colon among the three time points (rumen)
KEGG level 1	KEGG level 2	KEGG level 3	Mean relative abundance of Day 1	Mean relative abundance of Day 42	Mean relative abundance of Day 70	Corrected P value (Day 42 vs Day 1)	Corrected P value (Day 70 vs Day 42)	Corrected P value (Day 70 vs Day 1)
Metabolism	Xenobiotics Biodegradation and Metabolism	1- and 2-Methylnaphthalene degradation	0.0025732	0.0017814	0.00162908	0.0121858	0.143672	0.0121858
Metabolism	Xenobiotics Biodegradation and Metabolism	1,4-Dichlorobenzene degradation	0.000868617	0.000117711	9.70136e-05	0.0121858	0.530869	0.0121858
Metabolism	Xenobiotics Biodegradation and Metabolism	3-Chloroacrylic acid degradation	0.00106279	0.000357592	0.000368283	0.0121858	1	0.0121858
Metabolism	Lipid Metabolism	alpha-Linolenic acid metabolism	0.000478408	8.52e-07	7.88e-06	0.00970079	0.440686	0.00970079
Metabolism	Carbohydrate Metabolism	Ascorbate and aldarate metabolism	0.00240055	0.000764095	0.000686923	0.0121858	0.210075	0.0121858
Metabolism	Xenobiotics Biodegradation and Metabolism	Atrazine degradation	0.000722731	0.000229325	0.000131309	0.0121858	0.0121858	0.0121858
Metabolism	Xenobiotics Biodegradation and Metabolism	Benzoate degradation via CoA ligation	0.00320086	0.0020008	0.00166374	0.0121858	0.210075	0.0121858
Metabolism	Xenobiotics Biodegradation and Metabolism	Benzoate degradation via hydroxylation	0.00146047	0.000293985	0.00024165	0.0121858	0.403395	0.0121858
Metabolism	Metabolism of Other Amino Acids	beta-Alanine metabolism	0.00263158	0.0011434	0.00109703	0.0121858	0.530869	0.0121858
Metabolism	Biosynthesis of Other Secondary Metabolites	beta-Lactam resistance	0.000305895	2.8584e-05	4.986e-05	0.0121858	0.143672	0.0121858
Metabolism	Metabolism of Terpenoids and Polyketides	Biosynthesis of siderophore group nonribosomal peptides	0.00108532	0.000108338	7.85208e-05	0.0121858	0.530869	0.0121858
Metabolism	Lipid Metabolism	Biosynthesis of unsaturated fatty acids	0.00138865	0.000698964	0.000608138	0.0121858	0.0946929	0.0121858
Metabolism	Xenobiotics Biodegradation and Metabolism	Biphenyl degradation	0.00027255	1.9222e-05	4.008e-05	0.0121858	0.0601028	0.0121858
Metabolism	Carbohydrate Metabolism	Butanoate metabolism	0.00840151	0.00381884	0.00328399	0.0121858	0.143672	0.0121858
Metabolism	Biosynthesis of Other Secondary Metabolites	Butirosin and neomycin biosynthesis	0.00025604	0.000731184	0.000617991	0.0121858	0.143672	0.0121858
Metabolism	Carbohydrate Metabolism	C5-Branched dibasic acid metabolism	0.00197777	0.000962251	0.00105321	0.0121858	0.676103	0.0121858
Metabolism	Xenobiotics Biodegradation and Metabolism	Caprolactam degradation	0.000848936	7.43202e-05	7.03596e-05	0.0121858	1	0.0121858
Metabolism	Xenobiotics Biodegradation and Metabolism	Carbazole degradation	0.0002711	1.9578e-05	4.008e-05	0.0121858	0.0601028	0.0121858
Metabolism	Carbohydrate Metabolism	Citrate cycle (TCA cycle)	0.00654753	0.00442559	0.00359921	0.0121858	0.0601028	0.0121858
Metabolism	Amino Acid Metabolism	Cysteine and methionine metabolism	0.00960718	0.00680883	0.00623868	0.0121858	0.29627	0.0121858
Metabolism	Metabolism of Other Amino Acids	D-Alanine metabolism	0.00135607	0.00105855	0.000941332	0.0121858	0.0367139	0.0121858
Metabolism	Xenobiotics Biodegradation and Metabolism	Drug metabolism - cytochrome P450	0.00134554	6.322e-05	7.7264e-05	0.0121858	0.403395	0.0121858
Metabolism	Xenobiotics Biodegradation and Metabolism	Drug metabolism - other enzymes	0.00271238	0.00366046	0.00291664	0.0121858	0.0215717	0.0121858
Metabolism	Xenobiotics Biodegradation and Metabolism	Ethylbenzene degradation	0.000932536	0.000588281	0.000570091	0.0121858	1	0.0121858
Metabolism	Lipid Metabolism	Fatty acid metabolism	0.00392669	0.00167	0.00144977	0.0121858	0.0946929	0.0121858
Metabolism	Xenobiotics Biodegradation and Metabolism	Fluorene degradation	0.000333407	1.9814e-05	4.15e-05	0.0121858	0.0367139	0.0121858
Metabolism	Xenobiotics Biodegradation and Metabolism	gamma-Hexachlorocyclohexane degradation	0.00161808	0.00109386	0.000855807	0.0121858	0.0946929	0.0121858
Metabolism	Metabolism of Terpenoids and Polyketides	Geraniol degradation	0.00174266	0.000579737	0.000540618	0.0121858	0.676103	0.0121858
Metabolism	Metabolism of Other Amino Acids	Glutathione metabolism	0.00545305	0.00142923	0.00126515	0.0121858	0.210075	0.0121858
Metabolism	Lipid Metabolism	Glycerolipid metabolism	0.00406362	0.0021022	0.00171355	0.0121858	0.143672	0.0121858
Metabolism	Lipid Metabolism	Glycerophospholipid metabolism	0.00669505	0.00245879	0.00231335	0.0121858	0.403395	0.0121858
Metabolism	Carbohydrate Metabolism	Glycolysis / Gluconeogenesis	0.0121586	0.00709838	0.00564711	0.0121858	0.0215717	0.0121858
Metabolism	Glycan Biosynthesis and Metabolism	Glycosphingolipid biosynthesis - globo series	0.000733922	0.00177821	0.00112302	0.0121858	0.0215717	0.0121858
Metabolism	Glycan Biosynthesis and Metabolism	Glycosyltransferases	0.006466	0.00291215	0.00262841	0.0121858	0.0946929	0.0121858
Metabolism	Carbohydrate Metabolism	Glyoxylate and dicarboxylate metabolism	0.00805115	0.00273936	0.00240305	0.0121858	0.29627	0.0121858
Metabolism	Carbohydrate Metabolism	Inositol phosphate metabolism	0.00110274	0.000657955	0.000558733	0.0121858	0.210075	0.0121858
Metabolism	Metabolism of Terpenoids and Polyketides	Limonene and pinene degradation	0.00192548	0.00125789	0.00110754	0.0121858	0.676103	0.0121858
Metabolism	Metabolism of Cofactors and Vitamins	Lipoic acid metabolism	0.000688451	0.000248769	0.000152464	0.0121858	0.0215717	0.0121858
Metabolism	Glycan Biosynthesis and Metabolism	Lipopolysaccharide biosynthesis	0.005334	0.00267534	0.00291075	0.0121858	0.403395	0.0121858
Metabolism	Glycan Biosynthesis and Metabolism	Lipopolysaccharide biosynthesis proteins	0.00805221	0.00391261	0.00410199	0.0121858	0.403395	0.0121858
Metabolism	Amino Acid Metabolism	Lysine degradation	0.00319008	0.000824214	0.000717519	0.0121858	0.29627	0.0121858
Metabolism	Xenobiotics Biodegradation and Metabolism	Metabolism of xenobiotics by cytochrome P450	0.00131337	7.20356e-05	9.35686e-05	0.0121858	0.530869	0.0121858
Metabolism	Energy Metabolism	Methane metabolism	0.00390946	0.000816631	0.000738098	0.0121858	0.29627	0.0121858
Metabolism	Glycan Biosynthesis and Metabolism	N-Glycan biosynthesis	0.000113784	0.000367593	0.000344144	0.0121858	0.403395	0.0121858
Metabolism	Metabolism of Cofactors and Vitamins	Nicotinate and nicotinamide metabolism	0.00444591	0.00310889	0.00290688	0.0121858	0.29627	0.0121858
Metabolism	Energy Metabolism	Nitrogen metabolism	0.00981759	0.00586123	0.00454521	0.0121858	0.0215717	0.0121858
Metabolism	Biosynthesis of Other Secondary Metabolites	Novobiocin biosynthesis	0.000977416	0.00127665	0.00109575	0.0121858	0.0121858	0.0121858
Metabolism	Metabolism of Cofactors and Vitamins	Pantothenate and CoA biosynthesis	0.00474525	0.00289762	0.00282276	0.0121858	0.834532	0.0121858
Metabolism	Biosynthesis of Other Secondary Metabolites	Penicillin and cephalosporin biosynthesis	0.000409102	3.348e-05	5.184e-05	0.0121858	0.143672	0.0121858
Metabolism	Carbohydrate Metabolism	Pentose phosphate pathway	0.00802603	0.00451637	0.00379947	0.0121858	0.0946929	0.0121858
Metabolism	Glycan Biosynthesis and Metabolism	Peptidoglycan biosynthesis	0.0091709	0.0071716	0.00582399	0.0121858	0.0121858	0.0121858
Metabolism	Amino Acid Metabolism	Phenylalanine metabolism	0.00320011	0.0018806	0.00156097	0.0121858	0.0121858	0.0121858
Metabolism	Biosynthesis of Other Secondary Metabolites	Phenylpropanoid biosynthesis	0.000962254	0.00268859	0.00204975	0.0121858	0.0946929	0.0121858
Metabolism	Carbohydrate Metabolism	Propanoate metabolism	0.00701277	0.00301078	0.00263405	0.0121858	0.143672	0.0121858
Metabolism	Enzyme Families	Protein kinases	0.00546736	0.000730075	0.00174848	0.0121858	0.0121858	0.0121858
Metabolism	Nucleotide Metabolism	Purine metabolism	0.0260059	0.0167581	0.0137027	0.0121858	0.0121858	0.0121858
Metabolism	Nucleotide Metabolism	Pyrimidine metabolism	0.0182783	0.0147537	0.0122977	0.0121858	0.0121858	0.0121858
Metabolism	Carbohydrate Metabolism	Pyruvate metabolism	0.012435	0.00589464	0.005243	0.0121858	0.29627	0.0121858
Metabolism	Energy Metabolism	Reductive carboxylate cycle (CO2 fixation)	0.00483139	0.00335728	0.00269991	0.0121858	0.0601028	0.0121858
Metabolism	Metabolism of Cofactors and Vitamins	Retinol metabolism	0.000563966	6.118e-05	7.93774e-05	0.0121858	0.403395	0.0121858
Metabolism	Metabolism of Cofactors and Vitamins	Riboflavin metabolism	0.00257979	0.00173848	0.00173566	0.0121858	1	0.0121858
Metabolism	Lipid Metabolism	Sphingolipid metabolism	0.0014571	0.00354501	0.00252534	0.0121858	0.0367139	0.0121858
Metabolism	Biosynthesis of Other Secondary Metabolites	Stilbenoid, diarylheptanoid and gingerol biosynthesis	0.000112616	6.354e-06	1.444e-06	0.0119252	0.372748	0.0119252
Metabolism	Xenobiotics Biodegradation and Metabolism	Styrene degradation	0.000714384	8.30306e-05	5.214e-05	0.0121858	0.143672	0.0121858
Metabolism	Energy Metabolism	Sulfur metabolism	0.00312998	0.00135078	0.00149256	0.0121858	0.530869	0.0121858
Metabolism	Lipid Metabolism	Synthesis and degradation of ketone bodies	0.000695166	8.19188e-05	5.6118e-05	0.0121858	0.29627	0.0121858
Metabolism	Metabolism of Other Amino Acids	Taurine and hypotaurine metabolism	0.001648	0.000975609	0.000901904	0.0121858	0.530869	0.0121858
Metabolism	Metabolism of Terpenoids and Polyketides	Tetracycline biosynthesis	0.000910751	0.000223202	0.000254946	0.0121858	1	0.0121858
Metabolism	Metabolism of Cofactors and Vitamins	Thiamine metabolism	0.00364974	0.00230088	0.00233859	0.0121858	0.530869	0.0121858
Metabolism	Xenobiotics Biodegradation and Metabolism	Toluene and xylene degradation	0.000624578	2.722e-05	4.55e-05	0.0121858	0.0946929	0.0121858
Metabolism	Xenobiotics Biodegradation and Metabolism	Trinitrotoluene degradation	0.000979766	7.28498e-05	7.77656e-05	0.0121858	0.834532	0.0121858
Metabolism	Amino Acid Metabolism	Tryptophan metabolism	0.00304887	0.000720396	0.000630231	0.0121858	0.210075	0.0121858
Metabolism	Amino Acid Metabolism	Tyrosine metabolism	0.00500601	0.0031111	0.00270064	0.0121858	0.0601028	0.0121858
Metabolism	Metabolism of Cofactors and Vitamins	Ubiquinone and other terpenoid-quinone biosynthesis	0.00422352	0.00105916	0.000903757	0.0121858	0.676103	0.0121858
Metabolism	Amino Acid Metabolism	Valine, leucine and isoleucine degradation	0.00353928	0.00203902	0.00166251	0.0121858	0.143672	0.0121858
Genetic Information Processing	Replication and Repair	Base excision repair	0.00516956	0.00294777	0.00249452	0.0121858	0.0367139	0.0121858
Genetic Information Processing	Folding, Sorting and Degradation	Chaperones and folding catalysts	0.0116699	0.00733948	0.00624757	0.0121858	0.0121858	0.0121858
Genetic Information Processing	Replication and Repair	Chromosome	0.015652	0.00966084	0.00884597	0.0121858	0.676103	0.0121858
Genetic Information Processing	Replication and Repair	DNA repair and recombination proteins	0.0300119	0.023369	0.0198546	0.0121858	0.0121858	0.0121858
Genetic Information Processing	Replication and Repair	DNA replication proteins	0.0138252	0.0103064	0.00920674	0.0121858	0.0215717	0.0121858
Genetic Information Processing	Replication and Repair	Homologous recombination	0.0109716	0.00804452	0.00705773	0.0121858	0.0121858	0.0121858
Genetic Information Processing	Replication and Repair	Non-homologous end-joining	9.87132e-05	3.228e-06	6.79e-06	0.0121858	0.403395	0.0121858
Genetic Information Processing	Folding, Sorting and Degradation	Protein export	0.00475269	0.00360508	0.00320819	0.0121858	0.143672	0.0121858
Genetic Information Processing	Transcription	Transcription factors	0.0186641	0.00249685	0.00196754	0.0121858	0.0367139	0.0121858
Environmental Information Processing	Membrane Transport	ABC transporters	0.0404384	0.00930078	0.00787857	0.0121858	0.143672	0.0121858
Environmental Information Processing	Membrane Transport	Bacterial secretion system	0.0109263	0.00379899	0.00364544	0.0121858	0.676103	0.0121858
Environmental Information Processing	Signaling Molecules and Interaction	Ion channels	0.000498276	0.000228294	0.000153755	0.0121858	0.0601028	0.0121858
Environmental Information Processing	Signal Transduction	Phosphatidylinositol signaling system	0.000720222	0.000430847	0.000447857	0.0121858	0.834532	0.0121858
Environmental Information Processing	Membrane Transport	Phosphotransferase system (PTS)	0.00738871	0.000446885	0.000619896	0.0121858	0.403395	0.0121858
Environmental Information Processing	Membrane Transport	Secretion system	0.0234518	0.00528682	0.005489	0.0121858	0.676103	0.0121858
Environmental Information Processing	Membrane Transport	Transporters	0.0705013	0.0196912	0.0160172	0.0121858	0.0601028	0.0121858
Environmental Information Processing	Signal Transduction	Two-component system	0.0232929	0.00622835	0.00533773	0.0121858	0.0946929	0.0121858
Cellular Processes	Cell Motility	Bacterial chemotaxis	0.00468826	0.000524628	0.000737241	0.0121858	0.834532	0.0121858
Cellular Processes	Cell Motility	Bacterial motility proteins	0.0129866	0.00140158	0.00196062	0.0121858	0.29627	0.0121858
Cellular Processes	Cell Motility	Flagellar assembly	0.00686477	0.000370322	0.000533861	0.0121858	1	0.0121858
Organismal Systems	Environmental Adaptation	Plant-pathogen interaction	0.00166793	0.00102521	0.000971012	0.0121858	0.403395	0.0121858

## Sheet: Table S5 (Colon)
Table S5. The significantly changed metabolic pathways at KEGG level 3 in the rumen and colon among the three time points (colon)
KEGG level 1	KEGG level 2	KEGG level 3	Mean relative abundance of Day 1	Mean relative abundance of Day 42	Mean relative abundance of Day 70	Corrected P value (Day 42 vs Day 1)	Corrected P value (Day 70 vs Day 42)	Corrected P value (Day 70 vs Day 1)
Metabolism	Xenobiotics Biodegradation and Metabolism	1- and 2-Methylnaphthalene degradation	0.0025379	0.00179301	0.00144055	0.0477104	0.0601028	0.0121858
Metabolism	Xenobiotics Biodegradation and Metabolism	1,2-Dichloroethane degradation	3.5856e-05	0.000238928	0.000261864	0.0477104	0.676103	0.0121858
Metabolism	Xenobiotics Biodegradation and Metabolism	1,4-Dichlorobenzene degradation	0.000423813	0.000109399	0.000174173	0.0477104	0.143672	0.143672
Metabolism	Xenobiotics Biodegradation and Metabolism	2,4-Dichlorobenzoate degradation	0.000271675	4.706e-05	8.2408e-05	0.0477104	0.403395	0.0215717
Metabolism	Lipid Metabolism	Arachidonic acid metabolism	0.000254657	4.576e-05	7.42122e-05	0.0477104	0.29627	0.0367139
Metabolism	Carbohydrate Metabolism	Ascorbate and aldarate metabolism	0.00152638	0.000651173	0.000641578	0.0477104	0.676103	0.0121858
Metabolism	Xenobiotics Biodegradation and Metabolism	Benzoate degradation via hydroxylation	0.00101953	0.00040136	0.000212496	0.0477104	0.0367139	0.0121858
Metabolism	Biosynthesis of Other Secondary Metabolites	beta-Lactam resistance	0.000228895	3.08e-05	4.4464e-05	0.0477104	0.29627	0.0121858
Metabolism	Metabolism of Terpenoids and Polyketides	Biosynthesis of siderophore group nonribosomal peptides	0.000606698	6.75472e-05	8.9552e-05	0.0477104	0.29627	0.0121858
Metabolism	Metabolism of Cofactors and Vitamins	Biotin metabolism	0.00169865	0.000749052	0.000645579	0.0477104	0.403395	0.0121858
Metabolism	Carbohydrate Metabolism	Butanoate metabolism	0.00607194	0.00414328	0.00385896	0.0477104	0.29627	0.0121858
Metabolism	Carbohydrate Metabolism	C5-Branched dibasic acid metabolism	0.00161152	0.000929421	0.000778566	0.0477104	0.0946929	0.0121858
Metabolism	Xenobiotics Biodegradation and Metabolism	Caprolactam degradation	0.000191901	2.278e-05	3.5414e-05	0.0477104	0.834532	0.210075
Metabolism	Carbohydrate Metabolism	Citrate cycle (TCA cycle)	0.00565763	0.00396278	0.00420221	0.0477104	0.530869	0.0215717
Metabolism	Xenobiotics Biodegradation and Metabolism	Drug metabolism - cytochrome P450	0.000699099	0.000123439	0.000106703	0.0477104	0.29627	0.0121858
Metabolism	Lipid Metabolism	Fatty acid biosynthesis	0.00354995	0.00279862	0.00291557	0.0477104	1	0.143672
Metabolism	Biosynthesis of Other Secondary Metabolites	Flavone and flavonol biosynthesis	0.000292373	9.83448e-05	0.000137314	0.0477104	0.0601028	0.0121858
Metabolism	Xenobiotics Biodegradation and Metabolism	Fluorobenzoate degradation	0.00026284	8.89012e-05	0.000143335	0.0477104	0.0946929	0.0601028
Metabolism	Carbohydrate Metabolism	Fructose and mannose metabolism	0.00955966	0.00651641	0.00618881	0.0477104	0.29627	0.0121858
Metabolism	Carbohydrate Metabolism	Galactose metabolism	0.0087071	0.00558952	0.00526184	0.0477104	0.403395	0.0121858
Metabolism	Xenobiotics Biodegradation and Metabolism	gamma-Hexachlorocyclohexane degradation	0.00113938	0.000508647	0.000611893	0.0477104	0.29627	0.0215717
Metabolism	Metabolism of Terpenoids and Polyketides	Geraniol degradation	0.000650559	0.000303132	0.0003915	0.0477104	0.29627	0.0215717
Metabolism	Metabolism of Other Amino Acids	Glutathione metabolism	0.00266074	0.000889598	0.00100319	0.0477104	0.29627	0.0121858
Metabolism	Metabolism of Cofactors and Vitamins	Lipoic acid metabolism	0.000505069	0.000219793	0.000242326	0.0477104	0.530869	0.0121858
Metabolism	Xenobiotics Biodegradation and Metabolism	Metabolism of xenobiotics by cytochrome P450	0.000661327	0.000126596	0.000113867	0.0477104	0.29627	0.0215717
Metabolism	Glycan Biosynthesis and Metabolism	N-Glycan biosynthesis	7.06762e-05	0.000266256	0.000221145	0.0477104	0.143672	0.0121858
Metabolism	Metabolism of Cofactors and Vitamins	One carbon pool by folate	0.00373817	0.0043617	0.00400698	0.0477104	0.210075	0.403395
Metabolism	Biosynthesis of Other Secondary Metabolites	Penicillin and cephalosporin biosynthesis	0.000253994	3.544e-05	6.89576e-05	0.0477104	0.0367139	0.0121858
Metabolism	Carbohydrate Metabolism	Pentose and glucuronate interconversions	0.00508876	0.00332284	0.00360753	0.0477104	0.29627	0.0121858
Metabolism	Metabolism of Cofactors and Vitamins	Porphyrin and chlorophyll metabolism	0.00603751	0.00313663	0.00250544	0.0477104	0.0946929	0.0121858
Metabolism	Nucleotide Metabolism	Pyrimidine metabolism	0.0125167	0.0147425	0.01421	0.0477104	0.403395	0.0601028
Metabolism	Carbohydrate Metabolism	Pyruvate metabolism	0.00884083	0.00662983	0.00618406	0.0477104	0.210075	0.0121858
Metabolism	Metabolism of Cofactors and Vitamins	Retinol metabolism	0.000444838	0.000116168	0.00010044	0.0477104	0.210075	0.0121858
Metabolism	Carbohydrate Metabolism	Starch and sucrose metabolism	0.0102728	0.007933	0.00854418	0.0477104	0.210075	0.0215717
Metabolism	Energy Metabolism	Sulfur metabolism	0.00218602	0.00123153	0.00111271	0.0477104	0.29627	0.0121858
Metabolism	Metabolism of Terpenoids and Polyketides	Terpenoid backbone biosynthesis	0.00289951	0.00355882	0.00327952	0.0477104	0.210075	0.0121858
Metabolism	Xenobiotics Biodegradation and Metabolism	Toluene and xylene degradation	0.000263866	4.3e-05	3.78858e-05	0.0477104	0.29627	0.0121858
Metabolism	Amino Acid Metabolism	Valine, leucine and isoleucine degradation	0.00256612	0.00163186	0.0019615	0.0477104	0.0121858	0.0215717
Metabolism	Metabolism of Cofactors and Vitamins	Vitamin B6 metabolism	0.00198332	0.00149166	0.00162424	0.0477104	0.143672	0.0215717
Genetic Information Processing	Translation	Aminoacyl-tRNA biosynthesis	0.00735252	0.0109909	0.00925209	0.0477104	0.0367139	0.0215717
Genetic Information Processing	Transcription	Basal transcription factors	0	9.34e-06	2.6306e-05	0.0477104	0.210075	0.0253699
Genetic Information Processing	Replication and Repair	DNA replication	0.00423476	0.00538639	0.00495225	0.0477104	0.210075	0.0215717
Genetic Information Processing	Replication and Repair	DNA replication proteins	0.00851387	0.0102705	0.00958843	0.0477104	0.0946929	0.0215717
Genetic Information Processing	Replication and Repair	Homologous recombination	0.00585398	0.00751725	0.00689334	0.0477104	0.0367139	0.0121858
Genetic Information Processing	Replication and Repair	Mismatch repair	0.00507837	0.00653569	0.00603657	0.0477104	0.210075	0.0601028
Genetic Information Processing	Replication and Repair	Nucleotide excision repair	0.00279038	0.00401712	0.00322519	0.0477104	0.0121858	0.0601028
Genetic Information Processing	Folding, Sorting and Degradation	Protein export	0.00304475	0.00368163	0.00360315	0.0477104	0.676103	0.0601028
Genetic Information Processing	Translation	Ribosome	0.00481525	0.00612883	0.00839929	0.0477104	0.0215717	0.0121858
Genetic Information Processing	Translation	Translation factors	0.00311754	0.00411961	0.00443517	0.0477104	0.29627	0.0121858
Genetic Information Processing	Folding, Sorting and Degradation	Ubiquitin mediated proteolysis	0	2.058e-05	1.5426e-05	0.0477104	0.834532	0.0253699
Genetic Information Processing	Folding, Sorting and Degradation	Ubiquitin system	0	2.316e-05	1.5426e-05	0.0477104	0.29627	0.0253699
Environmental Information Processing	Signaling Molecules and Interaction	Ion channels	0.000288491	0.000111269	0.000171483	0.0477104	0.0215717	0.0601028
Environmental Information Processing	Signal Transduction	Phosphatidylinositol signaling system	0.000629156	0.000367703	0.000301572	0.0477104	0.0601028	0.0121858
Cellular Processes	Cell Growth and Death	Cell cycle	0	2.396e-05	2.428e-05	0.0477104	1	0.00749496
Cellular Processes	Cell Growth and Death	Cell cycle - Caulobacter	0.0035226	0.00460046	0.00461489	0.0477104	0.676103	0.0367139
Cellular Processes	Cell Growth and Death	Cell cycle - yeast	0	1.6616e-05	1.134e-05	0.0477104	0.401965	0.0720057

## Sheet: Table S6 (Rumen)
Table S6. Enrichment analysis of the increased KOs in rumen microbiota between the comparison of Day 70 vs Day 1 (Rumen)
KEGG level 3	Total	Expected	Hits	Corrected P value
Amino sugar and nucleotide sugar metabolism	126	5.66	22	1.76e-08
Starch and sucrose metabolism	87	3.91	15	4.73e-06
Porphyrin and chlorophyll metabolism	76	3.41	12	0.00011
Fructose and mannose metabolism	88	3.95	12	0.000457
Phenylalanine, tyrosine and tryptophan biosynthesis	70	3.15	9	0.00361
Biosynthesis of amino acids	223	10	18	0.00972
Citrate cycle (TCA cycle)	57	2.56	7	0.0128
Vitamin B6 metabolism	15	0.674	3	0.0272
Pentose and glucuronate interconversions	55	2.47	6	0.035
Carbon fixation pathways in prokaryotes	101	4.54	9	0.0357
Carbon metabolism	299	13.4	20	0.0429

[truncated: 1 more sheets: Table S6 (Colon)]
