# Supplementary material for: Integrated multi-omics of the gastrointestinal microbiome and ruminant host reveals metabolic adaptation underlying early life development
Source: Microbiome. 2022 Dec 12;10:222. doi: 10.1186/s40168-022-01396-8 (PMC9743514; doi:10.1186/s40168-022-01396-8)
Supplement: Supplementary file 5 — Additional file 4: Table S7. Summary of genome assembly of Sika deer. Table S8. Summary of RNA-seq data from 75 GIT epithelium samples of sika deer. Table S9. Enrichment analysis at KEGG level 3 of up regulated DEGs in rumen epithelium. [file 40168_2022_1396_MOESM4_ESM.xlsx]

## Sheet: Table S7
Table S7. Summary of genome assembly of Sika deer
Item	Contig	Scaffolds
No.	10962	10031
N50 (bp)	9523496	13787052
N90 (bp)	142783	170567
Maximum (bp)	45608529	76549367
Minimum (bp)	3	1722
Average length (bp)	248641	271718
Total N	0	931

## Sheet: Table S8 
Table S8. Summary of RNA-seq data from 75 GIT epithelium samples of sika deer
sample_name	Group	No. of raw reads	Total base of raw reads (bp)	No. of clean reads	Total baseof clean reads (bp)	Mapping ratio
Rumen 1	Day 1	61927746	9289161900	61068538	9004808549	0.86
Rumen 2	Day 1	81376240	12206436000	80109592	11802827568	0.863
Rumen 3	Day 1	60366226	9054933900	59384976	8743567430	0.866
Rumen 4	Day 1	62563406	9384510900	61668430	9093652329	0.866
Rumen 5	Day 1	60980820	9147123000	60197386	8883046383	0.882
Rumen 6	Day 42	56767344	8515101600	55932558	8234841659	0.774
Rumen 7	Day 42	56906684	8536002600	56173076	8295059108	0.843
Rumen 8	Day 42	62183490	9327523500	61360332	9055763433	0.869
Rumen 9	Day 42	62426388	9363958200	61625424	9097731010	0.855
Rumen 10	Day 42	71125160	10668774000	70006808	10312660810	0.854
Rumen 11	Day 70	56564970	8484745500	55817642	8236888830	0.818
Rumen 12	Day 70	61251986	9187797900	60448520	8924634103	0.827
Rumen 13	Day 70	56793358	8519003700	56065576	8278174495	0.853
Rumen 14	Day 70	55243150	8286472500	54553342	8058787323	0.854
Rumen 15	Day 70	54478716	8171807400	53786948	7943909385	0.849
Jejunum 1	Day 1	50043382	7506507300	48229048	7017510865	0.851
Jejunum 2	Day 1	44785404	6717810600	43287134	6305191233	0.851
Jejunum 3	Day 1	44502576	6675386400	42765694	6220140221	0.863
Jejunum 4	Day 1	51305960	7695894000	49169418	7051383522	0.855
Jejunum 5	Day 1	47975918	7196387700	46246382	6728005638	0.862
Jejunum 6	Day 42	67029252	10054387800	64055924	9149911731	0.819
Jejunum 7	Day 42	51260456	7689068400	49643478	7239666116	0.834
Jejunum 8	Day 42	48723954	7308593100	47132988	6870719298	0.835
Jejunum 9	Day 42	45199212	6779881800	43583894	6346202550	0.824
Jejunum 10	Day 42	52098372	7814755800	50197478	7306477581	0.836
Jejunum 11	Day 70	45792192	6868828800	44671066	6533597333	0.83
Jejunum 12	Day 70	46658892	6998833800	45044198	6482705589	0.82
Jejunum 13	Day 70	41590304	6238545600	40199730	5790558617	0.824
Jejunum 14	Day 70	44746200	6711930000	43378634	6255186923	0.813
Jejunum 15	Day 70	68940362	10341054300	65837086	9380865171	0.811
Ileum 1	Day 1	69326456	10398968400	66367774	9481539272	0.843
Ileum 2	Day 1	53291654	7993748100	51725052	7551292797	0.848
Ileum 3	Day 1	49063924	7359588600	47552938	6937218116	0.86
Ileum 4	Day 1	45793110	6868966500	44207746	6368765538	0.847
Ileum 5	Day 1	48452150	7267822500	46844592	6820599887	0.859
Ileum 6	Day 42	48463032	7269454800	47088452	6875118774	0.824
Ileum 7	Day 42	49777958	7466693700	48397344	7068036343	0.859
Ileum 8	Day 42	51887650	7783147500	50381410	7357521586	0.85
Ileum 9	Day 42	60262526	9039378900	58227258	8360977359	0.768
Ileum 10	Day 42	47998198	7199729700	46537058	6773878073	0.807
Ileum 11	Day 70	50994062	7649109300	49104296	7055499137	0.824
Ileum 12	Day 70	41884436	6282665400	40494930	5841465030	0.826
Ileum 13	Day 70	54759760	8213964000	53065610	7734170423	0.854
Ileum 14	Day 70	52273430	7841014500	50842256	7430599956	0.836
Ileum 15	Day 70	47225918	7083887700	45630708	6652234181	0.83
Cecum 1	Day 1	48916974	7337546100	47039738	6864543185	0.859
Cecum 2	Day 1	54805792	8220868800	52759414	7701851212	0.847
Cecum 3	Day 1	54573014	8185952100	52485774	7656349733	0.864
Cecum 4	Day 1	43287524	6493128600	41720168	6084676270	0.826
Cecum 5	Day 1	57413464	8612019600	55240144	8061657204	0.861
Cecum 6	Day 42	47307672	7096150800	45536916	6649502246	0.837
Cecum 7	Day 42	51470652	7720597800	49623678	7252822709	0.844
Cecum 8	Day 42	45597624	6839643600	43907996	6405885049	0.837
Cecum 9	Day 42	44114796	6617219400	42651332	6233725993	0.809
Cecum 10	Day 42	45023238	6753485700	43498066	6352979862	0.818
Cecum 11	Day 70	51161546	7674231900	49151492	7166654045	0.842
Cecum 12	Day 70	50592636	7588895400	48715876	7108365357	0.844
Cecum 13	Day 70	44992838	6748925700	43414746	6340002802	0.853
Cecum 14	Day 70	47784440	7167666000	46249572	6762715187	0.841
Cecum 15	Day 70	50593880	7589082000	48881586	7148912537	0.848
Colon 1	Day 1	50834354	7625153100	49205568	7189868265	0.865
Colon 2	Day 1	43949256	6592388400	42617988	6235584037	0.859
Colon 3	Day 1	49088104	7363215600	47460208	6934571506	0.87
Colon 4	Day 1	47677306	7151595900	46206840	6757375365	0.869
Colon 5	Day 1	46266316	6939947400	44630300	6520297548	0.858
Colon 6	Day 42	42869072	6430360800	41191552	6012083841	0.861
Colon 7	Day 42	53114988	7967248200	51432700	7528496849	0.856
Colon 8	Day 42	50614170	7592125500	48708986	7110470335	0.83
Colon 9	Day 42	41749244	6262386600	40346104	5897497964	0.84
Colon 10	Day 42	45304980	6795747000	43782870	6405335013	0.829
Colon 11	Day 70	43976804	6596520600	42412250	6198281289	0.859
Colon 12	Day 70	42296024	6344403600	40782678	5963758227	0.841
Colon 13	Day 70	44363548	6654532200	42677858	6233838367	0.85
Colon 14	Day 70	45531294	6829694100	43574340	6351892046	0.846
Colon 15	Day 70	41464094	6219614100	40149400	5882019105	0.841

## Sheet: Table S9 (Day 42 VS Day 1)
Table S9. Enrichment analysis at KEGG level 3 of up regulated DEGs in rumen epithelium (Day 42 VS Day 1)
Pathways	Input number	Background number	Corrected P-Value	Input
Metabolic pathways	15	1505	0.0160338	PTGS2|HMGCS2|ACADS|ACADSB|AHCYL2|GCLC|UPP1|CA4|GPX3|GSR|MDH1|CDA|BDH1|ETHE1|HSD11B1
Butanoate metabolism	3	30	0.0077097	HMGCS2|ACADS|BDH1
Synthesis and degradation of ketone bodies	2	13	0.0173809	HMGCS2|BDH1
Cysteine and methionine metabolism	3	49	0.0161212	GCLC|MDH1|AHCYL2
Valine, leucine and isoleucine degradation	3	55	0.0173809	HMGCS2|ACADS|ACADSB
Glutathione metabolism	3	61	0.0201823	GPX3|GSR|GCLC
NF-kappa B signaling pathway	4	97	0.0136246	PTGS2|PRKCB|TLR4|CXCL8
PI3K-Akt signaling pathway	6	375	0.0306807	TLR4|FN1|ITGA1|THBS4|ITGA5|TNC
ECM-receptor interaction	5	98	0.00443194	ITGA1|THBS4|FN1|ITGA5|TNC
Focal adhesion	7	207	0.00371284	FN1|ITGA1|THBS4|PRKCB|ITGA5|TNC|FLNC
IL-17 signaling pathway	3	90	0.0385478	PTGS2|CXCL8|MMP9
Thyroid hormone synthesis	4	75	0.0077097	GSR|GPX3|DUOXA2|PRKCB
Proximal tubule bicarbonate reclamation	3	23	0.00735076	CA4|MDH1|SLC9A3
Hypertrophic cardiomyopathy (HCM)	3	95	0.0427554	ITGA1|DES|ITGA5
Arrhythmogenic right ventricular cardiomyopathy (ARVC)	4	82	0.00847781	ACTN3|ITGA1|DES|ITGA5
Dilated cardiomyopathy (DCM)	3	98	0.0446587	ITGA1|DES|ITGA5

## Sheet: Table S9 (Day 70 VS Day 1)
Table S9. Enrichment analysis at KEGG level 3 of up regulated DEGs in rumen epithelium (Day 70 VS Day 1)
Pathways	Input number	Background number	Corrected P-Value	Input
Metabolic pathways	27	1505	9.14453e-05	GSR|NDUFB7|PCCA|MOCS1|ACADS|FBP1|ME3|PNLIPRP3|AHCYL2|SELENBP1|NT5C3A|GCLC|ACAA2|HPD|PGK2|HMGCS2|UGDH|ACADSB|BLVRB|ETHE1|BDH1|UPP1|CDA|CA4|PSAT1|ECHS1|GPX3
Carbon metabolism	8	119	0.00010068	ACADS|PCCA|PSAT1|ECHS1|FBP1|ME3|ME2|PGK2
Fatty acid metabolism	4	60	0.0160471	ACAA2|ACADS|ACADSB|ECHS1
Propanoate metabolism	3	34	0.0292014	ECHS1|PCCA|ACADS
Butanoate metabolism	4	30	0.00236096	ECHS1|HMGCS2|ACADS|BDH1
Sulfur metabolism	2	10	0.0415673	SELENBP1|ETHE1
Fatty acid degradation	4	49	0.00908642	ACAA2|ACADS|ACADSB|ECHS1
Valine, leucine and isoleucine degradation	6	55	0.000114807	HMGCS2|ACADS|ECHS1|PCCA|ACAA2|ACADSB
Hematopoietic cell lineage	6	107	0.00241865	ITGA1|CD4|CD5|CD2|CD3D|IL1R2
Thyroid hormone synthesis	4	75	0.0292014	GSR|GPX3|DUOXA2|PRKCB
